# Supplementary material for: Tackling Antibiotic Resistance: Exploring 5-Fluorouracil as a Promising Antimicrobial Strategy for the Treatment of Streptococcus suis Infection
Source: Animals (Basel). 2024 Apr 24;14(9):1286. doi: 10.3390/ani14091286 (PMC11083182; doi:10.3390/ani14091286)
Supplement: Supplementary file 1 [file animals-14-01286-s001.zip]

Archive with 1 entries (1 files):
- animals-2941341-supplementary.pdf
